# Supplementary material for: Unraveling Spermatogenesis in Molly Fish (Poecilia sphenops): An Integrative Study of Testicular Ultrastructure and Immunohistochemistry
Source: Vet Sci. 2025 Sep 24;12(10):930. doi: 10.3390/vetsci12100930 (PMC12567713; doi:10.3390/vetsci12100930)
Supplement: Supplementary file 1 [file vetsci-12-00930-s001.zip]

Archive with 1 entries (1 files):
- vetsci-3836053-supplementary.pdf
